# Supplementary material for: Genome-Wide Identification, Characterization and Expression Analysis of Soybean CHYR Gene Family
Source: Int J Mol Sci. 2021 Nov 11;22(22):12192. doi: 10.3390/ijms222212192 (PMC8625759; doi:10.3390/ijms222212192)
Supplement: Supplementary file 1 [file ijms-22-12192-s001.zip]

Archive with 7 entries (7 files):
- Supplementary Figure S1.pdf
- Supplementary Figure S2.pdf
- Supplementary Figure S3.pdf
- Supplementary Table S1 Features of CHYR genes identified in soybean and Arabidopsis.pdf
- Supplementary Table S2 The basic information of CHYR genes from 20 species.pdf
- Supplementary Table S3 Ks, Ka and KaKs calculation and divergent time of duplicated CHYR genes.pdf
- Supplementary Table S4 List of primers used for qRT expression analysis.pdf
